# Supplementary material for: Gene Correction Recovers Phagocytosis in Retinal Pigment Epithelium Derived from Retinitis Pigmentosa-Human-Induced Pluripotent Stem Cells
Source: Int J Mol Sci. 2021 Feb 20;22(4):2092. doi: 10.3390/ijms22042092 (PMC7923278; doi:10.3390/ijms22042092)
Supplement: Supplementary file 1 [file ijms-22-02092-s001.zip]

Archive with 7 entries (6 files):
- ijms-1090241/
- ijms-1090241/1090241-SI.docx
- ijms-1090241/Supplementary Figure 1.tif
- ijms-1090241/Supplementary Figure 2.tif
- ijms-1090241/Supplementary Figure 3.tif
- ijms-1090241/Supplementary Table S1.docx
- ijms-1090241/Supplementary Table S2.docx
